# Supplementary material for: Distribution Patterns of Urban Spontaneous Vegetation Diversity and Their Response to Habitat Heterogeneity: A Case Study of Five Cities in Heilongjiang Province, China
Source: Plants (Basel). 2024 Oct 25;13(21):2982. doi: 10.3390/plants13212982 (PMC11547939; doi:10.3390/plants13212982)
Supplement: Supplementary file 1 [file plants-13-02982-s001.zip]

Archive with 1 entries (1 files):
- plants-3237212-supplementary.pdf
